# Supplementary material for: Epstein–Barr Virus Infection Is Associated with Elevated Hepcidin Levels
Source: Int J Mol Sci. 2023 Jan 13;24(2):1630. doi: 10.3390/ijms24021630 (PMC9862144; doi:10.3390/ijms24021630)
Supplement: Supplementary file 1 [file ijms-24-01630-s001.zip]

Archive with 1 entries (1 files):
- ijms-2046717-SI.pdf
